# Supplementary material for: A novel rice grain size gene OsSNB was identified by genome-wide association study in natural population
Source: PLoS Genet. 2019 May 31;15(5):e1008191. doi: 10.1371/journal.pgen.1008191 (PMC6581277; doi:10.1371/journal.pgen.1008191)
Supplement: S1 Table — (XLSX) [file pgen.1008191.s001.xlsx]

## Sheet: S1 A
S1 A Table. Selection of putative genes in qGW7
SNP	Chromosome	Position	P.value	maf	nobs	Rsquare.of.Model.without.SNP	Rsquare.of.Model.with.SNP	FDR_Adjusted_P-values	Annotation
707531002	7	7531002	5.67629e-08	0.102128	235	0.585363	0.64167	0.000926743	intron LOC_Os07g13140 retrotransposon protein C putative C unclassified 7523019 7531462 -
707531013	7	7531013	5.67629e-08	0.102128	235	0.585363	0.64167	0.000926743	intron LOC_Os07g13140 retrotransposon protein C putative C unclassified 7523019 7531462 -
707437882	7	7437882	6.09085e-08	0.106383	235	0.585363	0.641392	0.000962857	intron LOC_Os07g12959 hypothetical protein 7436850 7438342 - .
707314881	7	7314881	1.35303e-07	0.102128	235	0.585363	0.638259	0.00150288	intergenic 73137537316054
707530494	7	7530494	1.94548e-07	0.106383	235	0.585363	0.636842	0.00206122	intron LOC_Os07g13140 retrotransposon protein C putative C unclassified 7523019 7531462 - .
707530506	7	7530506	1.94548e-07	0.106383	235	0.585363	0.636842	0.00206122	intron LOC_Os07g13140 retrotransposon protein C putative C unclassified 7523019 7531462 -
707527224	7	7527224	2.38849e-07	0.104255	235	0.585363	0.636044	0.00233382	intron LOC_Os07g13140 retrotransposon protein C putative C unclassified 7523019 7531462 - .
707527226	7	7527226	2.38849e-07	0.104255	235	0.585363	0.636044	0.00233382	intron LOC_Os07g13140 retrotransposon protein C putative C unclassified 7523019 7531462 - .
707520082	7	7520082	2.38849e-07	0.104255	235	0.585363	0.636044	0.00233382	intergenic 75178857523018
707520574	7	7520574	2.38849e-07	0.104255	235	0.585363	0.636044	0.00233382	intergenic 75178857523018
707526751	7	7526751	2.38849e-07	0.104255	235	0.585363	0.636044	0.00233382	intron LOC_Os07g13140 retrotransposon protein C putative C unclassified 7523019 7531462 -
707530677	7	7530677	2.45274e-07	0.108511	235	0.585363	0.635941	0.00237159	intron LOC_Os07g13140 retrotransposon protein C putative C unclassified 7523019 7531462 - .
707439005	7	7439005	2.87161e-07	0.102128	235	0.585363	0.635329	0.00272054	gene_promotor LOC_Os07g12959 hypothetical protein 7436850 7438342 - .
707318737	7	7318737	3.06634e-07	0.102128	235	0.585363	0.635074	0.00283088	intergenic 73170667320540
707618116	7	7618116	4.32239e-07	0.102128	235	0.585363	0.633747	0.0035822	intergenic 76047047620491
707612469	7	7612469	5.00872e-07	0.108511	235	0.585363	0.633178	0.0035822	intergenic 76047047620491
707564353	7	7564353	5.51848e-07	0.391489	235	0.585363	0.632805	0.0035822	CDS LOC_Os07g13190 retrotransposon protein C putative C unclassified LOC_Os07g13190.1 7564001 7564929 + 0A A GAT D C GCT A code_mutation
707429958	7	7429958	5.62621e-07	0.0574468	235	0.585363	0.63273	0.0035822	CDS LOC_Os07g12950 transposon protein C putative C unclassified LOC_Os07g12950.1 7429184 7429971 + 1 CC ACA T T ATA I code_mutation
707638657	7	7638657	5.92215e-07	0.110638	235	0.585363	0.632533	0.0035822	intron LOC_Os07g13319 hypothetical protein 7637591 7638923 - .
707639706	7	7639706	5.92215e-07	0.110638	235	0.585363	0.632533	0.0035822	gene_promotor LOC_Os07g13319 hypothetical protein 7637591 7638923 - .
707614145	7	7614145	6.09551e-07	0.106383	235	0.585363	0.632422	0.0035822	intergenic 76047047620491
707633978	7	7633978	6.09551e-07	0.106383	235	0.585363	0.632422	0.0035822	intron LOC_Os07g13280 RNA recognition motif containing protein C putative C expressed 7626427 7634110 - .
707642441	7	7642441	6.09551e-07	0.106383	235	0.585363	0.632422	0.0035822	intergenic 76389247644746
707498607	7	7498607	8.6215e-07	0.110638	235	0.585363	0.631091	0.0036096	CDS LOC_Os07g13090 hypothetical protein LOC_Os07g13090.1 7498318 7499556 - 0 A A TAC Y GTGC C code_mutation
707502670	7	7502670	8.84512e-07	0.106383	235	0.585363	0.630993	0.0036096	intron LOC_Os07g13100 DNA binding protein C putative 7500895 7502894 - .
707517839	7	7517839	8.99108e-07	0.106383	235	0.585363	0.63093	0.0036096	CDS LOC_Os07g13130 retrotransposon protein C putative C Ty3 Dgypsy subclass LOC_Os07g13130.1 7517834 7517884-0 G G GCT A A ACT T code_mutation
707600485	7	7600485	8.99867e-07	0.102128	235	0.585363	0.630927	0.0036096	intergenic 75970907603091
707560189	7	7560189	9.2723e-07	0.112766	235	0.585363	0.630812	0.0036096	intergenic 75523207563397
707564776	7	7564776	1.00631e-06	0.404255	235	0.585363	0.630499	0.0036096	CDS LOC_Os07g13190 retrotransposon protein C putative C unclassified LOC_Os07g13190.1 7564001 7564929 + 0A A CAT H G CGT R code_mutation
707531842	7	7531842	1.05648e-06	0.112766	235	0.585363	0.630313	0.0036096	gene_promotor LOC_Os07g13140 retrotransposon protein C putative C unclassified 7523019 7531462 -
707394149	7	7394149	1.15384e-06	0.112766	235	0.585363	0.629976	0.0036096	CDS LOC_Os07g12890 metal cation transporter C putative C expressed LOC_Os07g12890.1 7393529 7394245 + 0 CC CAC H T CAT H synonymous_mutation
707555887	7	7555887	1.17212e-06	0.093617	235	0.585363	0.629916	0.0036096	intergenic 75523207563397
707271707	7	7271707	1.20911e-06	0.108511	235	0.585363	0.629797	0.0036096	intergenic 72683987271860
707320772	7	7320772	1.20911e-06	0.108511	235	0.585363	0.629797	0.0036096	intron LOC_Os07g12800 expressed protein 7320541 7322795 + .
707356229	7	7356229	1.20911e-06	0.108511	235	0.585363	0.629797	0.0036096	intergenic 73506887357213
707426452	7	7426452	1.20911e-06	0.108511	235	0.585363	0.629797	0.0036096	intergenic 74254317427694
707474471	7	7474471	1.20911e-06	0.108511	235	0.585363	0.629797	0.0036096	CDS LOC_Os07g13030 hypothetical protein LOC_Os07g13030.1 7473309 7474778 + 0 G G CGC R ACAC H code_mutation
707475373	7	7475373	1.20911e-06	0.108511	235	0.585363	0.629797	0.0036096	CDS LOC_Os07g13040 hypothetical protein LOC_Os07g13040.1 7475190 7475564 - 0 G G ATG M TATT I code_mutation
707476806	7	7476806	1.20911e-06	0.108511	235	0.585363	0.629797	0.0036096	intron LOC_Os07g13040 hypothetical protein 7475190 7478735 - .
707499160	7	7499160	1.20911e-06	0.108511	235	0.585363	0.629797	0.0036096	CDS LOC_Os07g13090 hypothetical protein LOC_Os07g13090.1 7498318 7499556 - 0 C C CTC L TTTC F code_mutation
707531806	7	7531806	1.20911e-06	0.108511	235	0.585363	0.629797	0.0036096	gene_promotor LOC_Os07g13140 retrotransposon protein C putative C unclassified 7523019 7531462 - .
707575276	7	7575276	1.20911e-06	0.108511	235	0.585363	0.629797	0.0036096	gene_promotor LOC_Os07g13220 conserved hypothetical protein 7574437 7574802 -
707355777	7	7355777	1.20911e-06	0.108511	235	0.585363	0.629797	0.0036096	intergenic 73506887357213
707356011	7	7356011	1.20911e-06	0.108511	235	0.585363	0.629797	0.0036096	intergenic 73506887357213
707421668	7	7421668	1.20911e-06	0.108511	235	0.585363	0.629797	0.0036096	intergenic 74187087424913
707474487	7	7474487	1.20911e-06	0.108511	235	0.585363	0.629797	0.0036096	CDS LOC_Os07g13030 hypothetical protein LOC_Os07g13030.1 7473309 7474778 + 0 G G GAG E TGAT D code_mutation
707504095	7	7504095	1.20911e-06	0.108511	235	0.585363	0.629797	0.0036096	intergenic 75028957507403
707531496	7	7531496	1.20911e-06	0.108511	235	0.585363	0.629797	0.0036096	gene_promotor LOC_Os07g13140 retrotransposon protein C putative C unclassified 7523019 7531462 - .
707531726	7	7531726	1.20911e-06	0.108511	235	0.585363	0.629797	0.0036096	gene_promotor LOC_Os07g13140 retrotransposon protein C putative C unclassified 7523019 7531462 - .
707629150	7	7629150	1.3314e-06	0.0978723	235	0.585363	0.62943	0.0036096	intron LOC_Os07g13280 RNA recognition motif containing protein C putative C expressed 7626427 7634110 -
707637029	7	7637029	1.41065e-06	0.374468	235	0.585363	0.62921	0.0036096	gene_promotor LOC_Os07g13310 RALFL10 D Rapid ALkalinization Factor RALF family protein precursor C putative 76353727636417 - .
707316467	7	7316467	1.43677e-06	0.110638	235	0.585363	0.62914	0.0036096	CDS LOC_Os07g12790 expressed protein LOC_Os07g12790.1 7316233 7316589 + 0 G G GTC V AATC I code_mutation
707321664	7	7321664	1.43677e-06	0.110638	235	0.585363	0.62914	0.0036096	7321664 intron LOC_Os07g12800 expressed protein 7320541 7322795 + .
707321826	7	7321826	1.43677e-06	0.110638	235	0.585363	0.62914	0.0036096	CDS LOC_Os07g12800 expressed protein LOC_Os07g12800.2 7321694 7322336 + 2 A A ACA T GACG T synonymous_mutation
707321923	7	7321923	1.43677e-06	0.110638	235	0.585363	0.62914	0.0036096	CDS LOC_Os07g12800 expressed protein LOC_Os07g12800.2 7321694 7322336 + 2 A A ATG M GGTG V code_mutation
707321982	7	7321982	1.43677e-06	0.110638	235	0.585363	0.62914	0.0036096	CDS LOC_Os07g12800 expressed protein LOC_Os07g12800.2 7321694 7322336 + 2 G G GTG V TGTT V synonymous_mutation
707330568	7	7330568	1.43677e-06	0.110638	235	0.585363	0.62914	0.0036096	intergenic 73283237332290
707338533	7	7338533	1.43677e-06	0.110638	235	0.585363	0.62914	0.0036096	intergenic 73332387346758
707342640	7	7342640	1.43677e-06	0.110638	235	0.585363	0.62914	0.0036096	intergenic 73332387346758
707369923	7	7369923	1.43677e-06	0.110638	235	0.585363	0.62914	0.0036096	intergenic 73690997370984
707385151	7	7385151	1.43677e-06	0.110638	235	0.585363	0.62914	0.0036096	intergenic 73788487390572
707411421	7	7411421	1.43677e-06	0.110638	235	0.585363	0.62914	0.0036096	intergenic 74085597413572
707426511	7	7426511	1.43677e-06	0.110638	235	0.585363	0.62914	0.0036096	intergenic 74254317427694
707431337	7	7431337	1.43677e-06	0.110638	235	0.585363	0.62914	0.0036096	intron LOC_Os07g12950 transposon protein C putative C unclassified 7427695 7434962 + .
707435370	7	7435370	1.43677e-06	0.110638	235	0.585363	0.62914	0.0036096	intergenic 74349637436849
707435572	7	7435572	1.43677e-06	0.110638	235	0.585363	0.62914	0.0036096	intergenic 74349637436849
707438496	7	7438496	1.43677e-06	0.110638	235	0.585363	0.62914	0.0036096	gene_promotor LOC_Os07g12959 hypothetical protein 7436850 7438342 -
707448118	7	7448118	1.43677e-06	0.110638	235	0.585363	0.62914	0.0036096	CDS LOC_Os07g12980 retrotransposon protein C putative C Ty3 Dgypsy subclass LOC_Os07g12980.1 7447641 7448670-0 C C CTG L A ATG M code_mutation
707468409	7	7468409	1.43677e-06	0.110638	235	0.585363	0.62914	0.0036096	intergenic 74677837468766
707473384	7	7473384	1.43677e-06	0.110638	235	0.585363	0.62914	0.0036096	CDS LOC_Os07g13030 hypothetical protein LOC_Os07g13030.1 7473309 7474778 + 0 C C CGG R TTGG W code_mutation
707483204	7	7483204	1.43677e-06	0.110638	235	0.585363	0.62914	0.0036096	gene_promotor LOC_Os07g13050 hypothetical protein 7481945 7482957 - .
707485154	7	7485154	1.43677e-06	0.110638	235	0.585363	0.62914	0.0036096	intergenic 74829587486164
707498728	7	7498728	1.43677e-06	0.110638	235	0.585363	0.62914	0.0036096	CDS LOC_Os07g13090 hypothetical protein LOC_Os07g13090.1 7498318 7499556 - 0 G G GCC A AACC T code_mutation
707501714	7	7501714	1.43677e-06	0.110638	235	0.585363	0.62914	0.0036096	intron LOC_Os07g13100 DNA binding protein C putative 7500895 7502894 - .
707501951	7	7501951	1.43677e-06	0.110638	235	0.585363	0.62914	0.0036096	intron LOC_Os07g13100 DNA binding protein C putative 7500895 7502894 - .
707502643	7	7502643	1.43677e-06	0.110638	235	0.585363	0.62914	0.0036096	intron LOC_Os07g13100 DNA binding protein C putative 7500895 7502894 - .
707502922	7	7502922	1.43677e-06	0.110638	235	0.585363	0.62914	0.0036096	gene_promotor LOC_Os07g13100 DNA binding protein C putative 7500895 7502894 - .
707528190	7	7528190	1.43677e-06	0.110638	235	0.585363	0.62914	0.0036096	intron LOC_Os07g13140 retrotransposon protein C putative C unclassified 7523019 7531462 - .
707530062	7	7530062	1.43677e-06	0.110638	235	0.585363	0.62914	0.0036096	intron LOC_Os07g13140 retrotransposon protein C putative C unclassified 7523019 7531462 - .
707530153	7	7530153	1.43677e-06	0.110638	235	0.585363	0.62914	0.0036096	intron LOC_Os07g13140 retrotransposon protein C putative C unclassified 7523019 7531462 - .
707530217	7	7530217	1.43677e-06	0.110638	235	0.585363	0.62914	0.0036096	intron LOC_Os07g13140 retrotransposon protein C putative C unclassified 7523019 7531462 - .
707530238	7	7530238	1.43677e-06	0.110638	235	0.585363	0.62914	0.0036096	intron LOC_Os07g13140 retrotransposon protein C putative C unclassified 7523019 7531462 - .
707530248	7	7530248	1.43677e-06	0.110638	235	0.585363	0.62914	0.0036096	intron LOC_Os07g13140 retrotransposon protein C putative C unclassified 7523019 7531462 -
707531515	7	7531515	1.43677e-06	0.110638	235	0.585363	0.62914	0.0036096	intergenic 17530325 17535374
707532166	7	7532166	1.43677e-06	0.110638	235	0.585363	0.62914	0.0036096	gene_promotor LOC_Os07g13140 retrotransposon protein C putative C unclassified 7523019 7531462 -
707532688	7	7532688	1.43677e-06	0.110638	235	0.585363	0.62914	0.0036096	intergenic 75314637540887
707536730	7	7536730	1.43677e-06	0.110638	235	0.585363	0.62914	0.0036096	intergenic 75314637540887
707318016	7	7318016	1.47875e-06	0.106383	235	0.585363	0.62903	0.0036096	intergenic 73170667320540
707319815	7	7319815	1.47875e-06	0.106383	235	0.585363	0.62903	0.0036096	intergenic 73170667320540
707321781	7	7321781	1.47875e-06	0.106383	235	0.585363	0.62903	0.0036096	CDS LOC_Os07g12800 expressed protein LOC_Os07g12800.2 7321694 7322336 + 2 A A TCA S TTCT S synonymous_mutation
707327298	7	7327298	1.47875e-06	0.106383	235	0.585363	0.62903	0.0036096	CDS LOC_Os07g12810 expressed protein LOC_Os07g12810.1 7327217 7327351 - 1 G G GAG E AAAG K code_mutation
707341969	7	7341969	1.47875e-06	0.106383	235	0.585363	0.62903	0.0036096	intergenic 73332387346758
707406157	7	7406157	1.47875e-06	0.106383	235	0.585363	0.62903	0.0036096	CDS LOC_Os07g12900 cadmium Fzinc Dtransporting ATPase C putative LOC_Os07g12900.1 7404750 7406188 - 1 GG GTG V C GTC V synonymous_mutation
707409977	7	7409977	1.47875e-06	0.106383	235	0.585363	0.62903	0.0036096	intergenic 74085597413572
707410411	7	7410411	1.47875e-06	0.106383	235	0.585363	0.62903	0.0036096	intergenic 74085597413572
707417233	7	7417233	1.47875e-06	0.106383	235	0.585363	0.62903	0.0036096	gene_promotor LOC_Os07g12910 PHD finger protein C putative C expressed 7413573 7417064 -
707418950	7	7418950	1.47875e-06	0.106383	235	0.585363	0.62903	0.0036096	intergenic 74187087424913
707426497	7	7426497	1.47875e-06	0.106383	235	0.585363	0.62903	0.0036096	intergenic 74254317427694
707472203	7	7472203	1.47875e-06	0.106383	235	0.585363	0.62903	0.0036096	intron LOC_Os07g13020 SWIM zinc finger family protein C putative 7468767 7472398 - .
707479299	7	7479299	1.47875e-06	0.106383	235	0.585363	0.62903	0.0036096	gene_promotor LOC_Os07g13040 hypothetical protein 7475190 7478735 - .
707483861	7	7483861	1.47875e-06	0.106383	235	0.585363	0.62903	0.0036096	gene_promotor LOC_Os07g13050 hypothetical protein 7481945 7482957 - .
707485221	7	7485221	1.47875e-06	0.106383	235	0.585363	0.62903	0.0036096	intergenic 74829587486164
707485349	7	7485349	1.47875e-06	0.106383	235	0.585363	0.62903	0.0036096	intergenic 74829587486164
707496858	7	7496858	1.47875e-06	0.106383	235	0.585363	0.62903	0.0036096	intron LOC_Os07g13080 transposon protein C putative C CACTA C En FSpm sub Dclass 7495014 7497808 + .
707509245	7	7509245	1.47875e-06	0.106383	235	0.585363	0.62903	0.0036096	intron LOC_Os07g13120 retrotransposon protein C putative C Ty3 Dgypsy subclass 7507404 7513853 + .
707510657	7	7510657	1.47875e-06	0.106383	235	0.585363	0.62903	0.0036096	CDS LOC_Os07g13120 retrotransposon protein C putative C Ty3 Dgypsy subclass LOC_Os07g13120.1 7509266 7510819+2 C C GCG A T GTG V code_mutation
707518309	7	7518309	1.47875e-06	0.106383	235	0.585363	0.62903	0.0036096	gene_promotor LOC_Os07g13130 retrotransposon protein C putative C Ty3 Dgypsy subclass 7514726 7517884 - .
707519712	7	7519712	1.47875e-06	0.106383	235	0.585363	0.62903	0.0036096	intergenic 75178857523018
707520396	7	7520396	1.47875e-06	0.106383	235	0.585363	0.62903	0.0036096	intergenic 75178857523018
707520482	7	7520482	1.47875e-06	0.106383	235	0.585363	0.62903	0.0036096	intergenic 75178857523018
707527447	7	7527447	1.47875e-06	0.106383	235	0.585363	0.62903	0.0036096	intron LOC_Os07g13140 retrotransposon protein C putative C unclassified 7523019 7531462 - .
707527742	7	7527742	1.47875e-06	0.106383	235	0.585363	0.62903	0.0036096	intron LOC_Os07g13140 retrotransposon protein C putative C unclassified 7523019 7531462 - .
707529867	7	7529867	1.47875e-06	0.106383	235	0.585363	0.62903	0.0036096	intron LOC_Os07g13140 retrotransposon protein C putative C unclassified 7523019 7531462 - .
707532218	7	7532218	1.47875e-06	0.106383	235	0.585363	0.62903	0.0036096	gene_promotor LOC_Os07g13140 retrotransposon protein C putative C unclassified 7523019 7531462 -
707534838	7	7534838	1.47875e-06	0.106383	235	0.585363	0.62903	0.0036096	intergenic 75314637540887
707544270	7	7544270	1.47875e-06	0.106383	235	0.585363	0.62903	0.0036096	gene_promotor LOC_Os07g13170 AP2 domain containing protein C expressed 7544491 7549146 + .
707573514	7	7573514	1.47875e-06	0.106383	235	0.585363	0.62903	0.0036096	intergenic 75722957574436
707579321	7	7579321	1.47875e-06	0.106383	235	0.585363	0.62903	0.0036096	intergenic 75775097579979
707588728	7	7588728	1.47875e-06	0.106383	235	0.585363	0.62903	0.0036096	intergenic 75827837593880
707591386	7	7591386	1.47875e-06	0.106383	235	0.585363	0.62903	0.0036096	intergenic 75827837593880
707597543	7	7597543	1.47875e-06	0.106383	235	0.585363	0.62903	0.0036096	intergenic 75970907603091
707601523	7	7601523	1.47875e-06	0.106383	235	0.585363	0.62903	0.0036096	intergenic 75970907603091
707274266	7	7274266	1.47875e-06	0.106383	235	0.585363	0.62903	0.0036096	gene_promotor LOC_Os07g12730 DUF567 domain containing protein C putative C expressed 7271861 7273726 - .
707274782	7	7274782	1.47875e-06	0.106383	235	0.585363	0.62903	0.0036096	intergenic 72737277277524
707275364	7	7275364	1.47875e-06	0.106383	235	0.585363	0.62903	0.0036096	intergenic 72737277277524
707314860	7	7314860	1.47875e-06	0.106383	235	0.585363	0.62903	0.0036096	intergenic 73137537316054
707323196	7	7323196	1.47875e-06	0.106383	235	0.585363	0.62903	0.0036096	intergenic 73227967323265
707324588	7	7324588	1.47875e-06	0.106383	235	0.585363	0.62903	0.0036096	CDS LOC_Os07g12810 expressed protein LOC_Os07g12810.1 7324518 7324632 - 2 C C GCG A TGTG V code_mutation
707324655	7	7324655	1.47875e-06	0.106383	235	0.585363	0.62903	0.0036096	intron LOC_Os07g12810 expressed protein 7323266 7328322 - .
707324658	7	7324658	1.47875e-06	0.106383	235	0.585363	0.62903	0.0036096	intron LOC_Os07g12810 expressed protein 7323266 7328322 - .
707342118	7	7342118	1.47875e-06	0.106383	235	0.585363	0.62903	0.0036096	intergenic 73332387346758
707362786	7	7362786	1.47875e-06	0.106383	235	0.585363	0.62903	0.0036096	intron LOC_Os07g12850 TKL%5FIRAK%5FDUF26 Dlh E7 D DUF26 kinases have homology to DUF26 containing loci 73625467369098 + .
707378459	7	7378459	1.47875e-06	0.106383	235	0.585363	0.62903	0.0036096	intron LOC_Os07g12869 hypothetical protein 7378103 7378847 + .
707380091	7	7380091	1.47875e-06	0.106383	235	0.585363	0.62903	0.0036096	intergenic 73788487390572
707421379	7	7421379	1.47875e-06	0.106383	235	0.585363	0.62903	0.0036096	intergenic 74187087424913
707435095	7	7435095	1.47875e-06	0.106383	235	0.585363	0.62903	0.0036096	intergenic 74349637436849
707435141	7	7435141	1.47875e-06	0.106383	235	0.585363	0.62903	0.0036096	intergenic 74349637436849
707435213	7	7435213	1.47875e-06	0.106383	235	0.585363	0.62903	0.0036096	intergenic 74349637436849
707476206	7	7476206	1.47875e-06	0.106383	235	0.585363	0.62903	0.0036096	intron LOC_Os07g13040 hypothetical protein 7475190 7478735 - .
707476355	7	7476355	1.47875e-06	0.106383	235	0.585363	0.62903	0.0036096	intron LOC_Os07g13040 hypothetical protein 7475190 7478735 - .
707477751	7	7477751	1.47875e-06	0.106383	235	0.585363	0.62903	0.0036096	intron LOC_Os07g13040 hypothetical protein 7475190 7478735 - .
707478332	7	7478332	1.47875e-06	0.106383	235	0.585363	0.62903	0.0036096	intron LOC_Os07g13040 hypothetical protein 7475190 7478735 - .
707478487	7	7478487	1.47875e-06	0.106383	235	0.585363	0.62903	0.0036096	intron LOC_Os07g13040 hypothetical protein 7475190 7478735 - .
707479181	7	7479181	1.47875e-06	0.106383	235	0.585363	0.62903	0.0036096	gene_promotor LOC_Os07g13040 hypothetical protein 7475190 7478735 - .
707483010	7	7483010	1.47875e-06	0.106383	235	0.585363	0.62903	0.0036096	gene_promotor LOC_Os07g13050 hypothetical protein 7481945 7482957 - .
707483313	7	7483313	1.47875e-06	0.106383	235	0.585363	0.62903	0.0036096	gene_promotor LOC_Os07g13050 hypothetical protein 7481945 7482957 - .
707483323	7	7483323	1.47875e-06	0.106383	235	0.585363	0.62903	0.0036096	gene_promotor LOC_Os07g13050 hypothetical protein 7481945 7482957 - .
707484159	7	7484159	1.47875e-06	0.106383	235	0.585363	0.62903	0.0036096	intergenic 74829587486164
707498968	7	7498968	1.47875e-06	0.106383	235	0.585363	0.62903	0.0036096	CDS LOC_Os07g13090 hypothetical protein LOC_Os07g13090.1 7498318 7499556 - 0 G G GGC G TTGC C code_mutation
707501528	7	7501528	1.47875e-06	0.106383	235	0.585363	0.62903	0.0036096	intron LOC_Os07g13100 DNA binding protein C putative 7500895 7502894 - .
707502194	7	7502194	1.47875e-06	0.106383	235	0.585363	0.62903	0.0036096	intron LOC_Os07g13100 DNA binding protein C putative 7500895 7502894 - .
707504461	7	7504461	1.47875e-06	0.106383	235	0.585363	0.62903	0.0036096	intergenic 75028957507403
707504590	7	7504590	1.47875e-06	0.106383	235	0.585363	0.62903	0.0036096	intergenic 75028957507403
707504968	7	7504968	1.47875e-06	0.106383	235	0.585363	0.62903	0.0036096	intergenic 75028957507403
707505111	7	7505111	1.47875e-06	0.106383	235	0.585363	0.62903	0.0036096	intergenic 75028957507403
707508956	7	7508956	1.47875e-06	0.106383	235	0.585363	0.62903	0.0036096	CDS LOC_Os07g13120 retrotransposon protein C putative C Ty3 Dgypsy subclass LOC_Os07g13120.1 7507404 7509064+0 T T CTA L C CCA P code_mutation
707514566	7	7514566	1.47875e-06	0.106383	235	0.585363	0.62903	0.0036096	intergenic 75138547514725
707516819	7	7516819	1.47875e-06	0.106383	235	0.585363	0.62903	0.0036096	CDS LOC_Os07g13130 retrotransposon protein C putative C Ty3 Dgypsy subclass LOC_Os07g13130.1 7516290 7516897-1 C C GCA A T GTA V code_mutation
707519869	7	7519869	1.47875e-06	0.106383	235	0.585363	0.62903	0.0036096	intergenic 75178857523018
707519903	7	7519903	1.47875e-06	0.106383	235	0.585363	0.62903	0.0036096	intergenic 75178857523018
707519984	7	7519984	1.47875e-06	0.106383	235	0.585363	0.62903	0.0036096	intergenic 75178857523018
707520338	7	7520338	1.47875e-06	0.106383	235	0.585363	0.62903	0.0036096	intergenic 75178857523018
707520603	7	7520603	1.47875e-06	0.106383	235	0.585363	0.62903	0.0036096	intergenic 75178857523018
707527713	7	7527713	1.47875e-06	0.106383	235	0.585363	0.62903	0.0036096	CDS LOC_Os07g13140 retrotransposon protein C putative C unclassified LOC_Os07g13140.1 7527547 7527735 - 0A A GAC D G GGC G code_mutation
707530295	7	7530295	1.47875e-06	0.106383	235	0.585363	0.62903	0.0036096	intron LOC_Os07g13140 retrotransposon protein C putative C unclassified 7523019 7531462 - .
707531367	7	7531367	1.47875e-06	0.106383	235	0.585363	0.62903	0.0036096	CDS LOC_Os07g13140 retrotransposon protein C putative C unclassified LOC_Os07g13140.1 7531360 7531462 - 0C C GCC A T GCT A synonymous_mutation
707544175	7	7544175	1.47875e-06	0.106383	235	0.585363	0.62903	0.0036096	gene_promotor LOC_Os07g13170 AP2 domain containing protein C expressed 7544491 7549146 + .
707559469	7	7559469	1.47875e-06	0.106383	235	0.585363	0.62903	0.0036096	intergenic 75523207563397
707586054	7	7586054	1.47875e-06	0.106383	235	0.585363	0.62903	0.0036096	intergenic 75827837593880
707597179	7	7597179	1.47875e-06	0.106383	235	0.585363	0.62903	0.0036096	intergenic 75970907603091
707599180	7	7599180	1.47875e-06	0.106383	235	0.585363	0.62903	0.0036096	intergenic 75970907603091
707600323	7	7600323	1.47875e-06	0.106383	235	0.585363	0.62903	0.0036096	intergenic 75970907603091
707601166	7	7601166	1.47875e-06	0.106383	235	0.585363	0.62903	0.0036096	intergenic 75970907603091
707601483	7	7601483	1.47875e-06	0.106383	235	0.585363	0.62903	0.0036096	intergenic 75970907603091
707409241	7	7409241	1.73598e-06	0.378723	235	0.585363	0.62842	0.00416635	gene_promotor LOC_Os07g12900 cadmium Fzinc Dtransporting ATPase C putative 7404750 7408558 - .
707534275	7	7534275	1.76639e-06	0.104255	235	0.585363	0.628354	0.00421866	intergenic 75314637540887
707619206	7	7619206	1.85384e-06	0.102128	235	0.585363	0.62817	0.00440639	intergenic 76047047620491
707531037	7	7531037	1.88821e-06	0.370213	235	0.585363	0.6281	0.00445618
707379841	7	7379841	1.88821e-06	0.370213	235	0.585363	0.6281	0.00445618	intergenic 73788487390572
707254609	7	7254609	1.91961e-06	0.0914894	235	0.585363	0.628038	0.0045089	intergenic 72516347255798
707499394	7	7499394	2.26989e-06	0.121277	235	0.585363	0.627402	0.00522085	CDS LOC_Os07g13090 hypothetical protein LOC_Os07g13090.1 7498318 7499556 - 0 G G GCC A TTCC S code_mutation
707503923	7	7503923	2.28679e-06	0.104255	235	0.585363	0.627374	0.00523922	intergenic 75028957507403
707640500	7	7640500	2.39119e-06	0.385106	235	0.585363	0.627205	0.00543706	intergenic 76389247644746
707254109	7	7254109	2.42115e-06	0.093617	235	0.585363	0.627157	0.00544423	intergenic 72516347255798
707477334	7	7477334	2.47037e-06	0.123404	235	0.585363	0.627081	0.00551636	intron LOC_Os07g13040 hypothetical protein 7475190 7478735 - .
707393723	7	7393723	2.50227e-06	0.112766	235	0.585363	0.627033	0.00556264	CDS LOC_Os07g12890 metal cation transporter C putative C expressed LOC_Os07g12890.1 7393529 7394245 + 0 CC TGC C T TGT C synonymous_mutation
707607331	7	7607331	2.5504e-06	0.370213	235	0.585363	0.626961	0.00564444	intergenic 76047047620491
707355718	7	7355718	2.76136e-06	0.359574	235	0.585363	0.62666	0.00604416	intergenic 73506887357213
707431087	7	7431087	2.7738e-06	0.102128	235	0.585363	0.626643	0.00605807	intron LOC_Os07g12950 transposon protein C putative C unclassified 7427695 7434962 + .
707359201	7	7359201	3.03232e-06	0.0978723	235	0.585363	0.626306	0.00655037	CDS LOC_Os07g12840 retrotransposon protein C putative C Ty1 Dcopia subclass LOC_Os07g12840.1 7358990 7359827+0 C C ACT T G AGT S code_mutation
707607757	7	7607757	3.07757e-06	0.37234	235	0.585363	0.62625	0.00660563	intergenic 76047047620491
707611383	7	7611383	3.16911e-06	0.365957	235	0.585363	0.62614	0.00672959	intergenic 76047047620491
707639080	7	7639080	3.16911e-06	0.365957	235	0.585363	0.62614	0.00672959	gene_promotor LOC_Os07g13319 hypothetical protein 7637591 7638923 - .
707633974	7	7633974	3.16911e-06	0.365957	235	0.585363	0.62614	0.00672959	intron LOC_Os07g13280 RNA recognition motif containing protein C putative C expressed 7626427 7634110 -
707636256	7	7636256	3.16911e-06	0.365957	235	0.585363	0.62614	0.00672959	CDS LOC_Os07g13310 RALFL10 D Rapid ALkalinization Factor RALF family protein precursor C putative LOC_Os07g13310.1 7636198 7636417 - 0 T T CAT H C CAC Hsynonymous_mutation
707629671	7	7629671	3.19484e-06	0.370213	235	0.585363	0.626109	0.00675543	intron LOC_Os07g13280 RNA recognition motif containing protein C putative C expressed 7626427 7634110 - .
707247629	7	7247629	3.39379e-06	0.0957447	235	0.585363	0.625881	0.00714576	intron LOC_Os07g12690 retrotransposon protein C putative C unclassified 7246842 7251633 - .
707519965	7	7519965	3.46619e-06	0.102128	235	0.585363	0.625801	0.00728279	intergenic 75178857523018
707320847	7	7320847	3.67752e-06	0.114894	235	0.585363	0.625578	0.00757172	CDS LOC_Os07g12800 expressed protein LOC_Os07g12800.2 7320775 7321619 + 0 A A AAA K GGAA E code_mutation
707606225	7	7606225	3.6854e-06	0.374468	235	0.585363	0.62557	0.00757172	intergenic 76047047620491
707484188	7	7484188	3.73558e-06	0.106383	235	0.585363	0.625519	0.00757172	intergenic 74829587486164
707611258	7	7611258	3.82425e-06	0.368085	235	0.585363	0.625431	0.00767872	intergenic 76047047620491
707625008	7	7625008	3.82425e-06	0.368085	235	0.585363	0.625431	0.00767872	intron LOC_Os07g13270 SNF7 domain containing protein C putative C expressed 7620492 7625721 + .
707601558	7	7601558	3.83783e-06	0.376596	235	0.585363	0.625418	0.00769049	intergenic 75970907603091
707264791	7	7264791	3.93554e-06	0.110638	235	0.585363	0.625323	0.00785467	intergenic 72594357267890
707562829	7	7562829	3.95018e-06	0.102128	235	0.585363	0.625309	0.00786813	intergenic 75523207563397
707534298	7	7534298	4.00354e-06	0.193617	235	0.585363	0.625258	0.00794264	intergenic 75314637540887
707640514	7	7640514	4.10168e-06	0.380851	235	0.585363	0.625167	0.00812117	intergenic 76389247644746
707391173	7	7391173	4.12507e-06	0.370213	235	0.585363	0.625146	0.00815128	intron LOC_Os07g12880 transposon protein C putative C Pong sub Dclass 7390573 7391883 - .
707583633	7	7583633	4.22903e-06	0.112766	235	0.585363	0.625052	0.00824223	gene_promotor LOC_Os07g13234 expressed protein 7579980 7582782 - .
707583796	7	7583796	4.22903e-06	0.112766	235	0.585363	0.625052	0.00824223	intergenic 75827837593880
707385039	7	7385039	4.29944e-06	0.378723	235	0.585363	0.62499	0.00834677	intergenic 73788487390572
707532468	7	7532468	4.32262e-06	0.370213	235	0.585363	0.62497	0.00837545	intergenic 75314637540887
707351596	7	7351596	4.50345e-06	0.102128	235	0.585363	0.624816	0.008692	intergenic 73506887357213
707473219	7	7473219	4.52472e-06	0.361702	235	0.585363	0.624798	0.00871618	gene_promotor LOC_Os07g13030 hypothetical protein 7473309 7474778 + .
707342622	7	7342622	4.62022e-06	0.397872	235	0.585363	0.624719	0.00888295	intergenic 73332387346758
707382847	7	7382847	4.92185e-06	0.37234	235	0.585363	0.624482	0.00937236	intergenic 73788487390572
707381635	7	7381635	4.94222e-06	0.370213	235	0.585363	0.624466	0.00937236	intergenic 73788487390572
707527898	7	7527898	4.95947e-06	0.368085	235	0.585363	0.624453	0.00937236	CDS LOC_Os07g13140 retrotransposon protein C putative C unclassified LOC_Os07g13140.1 7527769 7527923 - 1T T GGT G C GGC G synonymous_mutation

## Sheet: S1 B
S1 B Table. Selection of putative genes in qGW7		The microarray data have been deposited in Gene Expression Omnibus (GEO) in NCBI under accession number GSE83378.
Gene id	Annotation	Array id	EMATA YIN (grain width = 3.06 mm)	Nipponbare (grain width = 3.43 mm)	Fold change	P value
LOC_Os07g12690	retrotransposon protein C putative C unclassified	Os.46012.2.S1_x_at	29.6167±15.6704	40.1633±3.7926	0.737406	0.320518
LOC_Os07g12730	DUF567 domain containing protein C putative C expressed	Os.5957.1.S1_at	888.9333±112.5105	1665.38±322.9278	0.533772	0.0170645
LOC_Os07g12790	expressed protein	OsAffx.5305.1.S1_at	836.14±73.3898	646.7±35.3984	1.29293	0.0157732
LOC_Os07g12800	expressed protein	Os.27156.1.S1_at	156.0433±20.8243	184.81±5.2705	0.844345	0.0811797
LOC_Os07g12810	expressed protein	Os.54473.1.S1_at	160.39±12.1192	141.1467±11.8624	1.13634	0.120803
LOC_Os07g12840	retrotransposon protein C putative C Ty1 Dcopia subclass	N/A
LOC_Os07g12850	TKL%5FIRAK%5FDUF26 Dlh E7 D DUF26 kinases have homology to DUF26 containing loci	OsAffx.25180.1.S1_at	21.51±3.5237	21.52±1.7601	0.999535	0.996702
LOC_Os07g12869	hypothetical protein	N/A
LOC_Os07g12880	transposon protein C putative C Pong sub Dclass	N/A
LOC_Os07g12890	metal cation transporter C putative C expressed	Os.27175.1.S1_a_at	39.9367±2.9482	44.1967±3.7469	0.903613	0.196627
LOC_Os07g12900	cadmium Fzinc Dtransporting ATPase C putative	OsAffx.10206.1.S1_at	92.6967±13.133	113.19±13.4439	0.818947	0.131954
LOC_Os07g12910	PHD finger protein C putative C expressed	Os.28742.1.S1_at	2848.8±240.7022	2887.4033±68.0335	0.98663	0.802447
LOC_Os07g12950	transposon protein C putative C unclassified	N/A
LOC_Os07g12959	hypothetical protein	N/A
LOC_Os07g12980	retrotransposon protein C putative C Ty3 Dgypsy subclass	N/A
LOC_Os07g13020	SWIM zinc finger family protein C putative	OsAffx.30941.2.S1_x_at	44.0133±7.6246	55.4067±9.9874	0.794369	0.191385
LOC_Os07g13030	hypothetical protein	OsAffx.28427.2.S1_at	19.7367±4.355	18.1033±0.8265	1.09022	0.558047
LOC_Os07g13040	hypothetical protein	OsAffx.5308.1.S1_at	43.0867±1.7134	47.8267±1.5699	0.900892	0.0241688
LOC_Os07g13050	hypothetical protein	OsAffx.28426.1.S1_at	53.95±2.6843	61.2867±10.9652	0.880289	0.32328
LOC_Os07g13080	transposon protein C putative C CACTA C En FSpm sub Dclass	N/A
LOC_Os07g13090	hypothetical protein	OsAffx.28427.1.S1_x_at	34.2133±1.3676	45.0833±5.6681	0.758891	0.0320059
LOC_Os07g13100	DNA binding protein C putative	Os.44316.2.S1_x_at	53.0667±7.7461	52.77±0.5635	1.00562	0.950425
LOC_Os07g13120	retrotransposon protein C putative C Ty3 Dgypsy subclass	N/A
LOC_Os07g13130	retrotransposon protein C putative C Ty3 Dgypsy subclass	N/A
LOC_Os07g13140	retrotransposon protein C putative C unclassified	N/A
LOC_Os07g13170	AP2 domain containing protein C expressed	Os.27471.1.S1_at	1121.9433±127.2622	743.0033±36.2166	1.51001	0.00770363
LOC_Os07g13190	retrotransposon protein C putative C unclassified	N/A
LOC_Os07g13220	conserved hypothetical protein	N/A
LOC_Os07g13234	expressed protein	N/A
LOC_Os07g13270	SNF7 domain containing protein C putative C expressed	Os.10804.1.S1_at	1627.9033±84.1538	1524.97±83.591	1.0675	0.207246
LOC_Os07g13280	RNA recognition motif containing protein C putative C expressed	OsAffx.5312.1.S1_s_at	703.6033±96.3826	606.87±44.6924	1.1594	0.189916
LOC_Os07g13310	RALFL10 D Rapid ALkalinization Factor RALF family protein precursor C putative	N/A
LOC_Os07g13319	hypothetical protein	OsAffx.1448.1.S1_at	80.7033±15.6313	133.11±38.2376	0.606291	0.0929262
