# Supplementary material for: A novel rice grain size gene OsSNB was identified by genome-wide association study in natural population
Source: PLoS Genet. 2019 May 31;15(5):e1008191. doi: 10.1371/journal.pgen.1008191 (PMC6581277; doi:10.1371/journal.pgen.1008191)
Supplement: S2 Table — (XLSX) [file pgen.1008191.s002.xlsx]

## Sheet: Sheet1
S2 Table. Haplotype analysis of OsSNB.
	Promoter																																	Extron 1				Intron 1	Intron 2	Intron 4	Intron 5							Intron 6	Intron 8
Hap	-1893	-1819	-1545	-1140	-991	-877	(-747~-744)	（-740~-739）	-738	-737	(-736~-728)	-692	-593	7544175(-583)	-551	-548	-547	-526	-521	-514	-496	-492	7544270(-488)	-440	-357	-352	-333	-229	-184	-181	-118	-76	-68	148	149	230	242	606	708	930	1326	1347	1380	1435	1436	1488	1503	1784	2595
Hap 1	A	A	A	C	A	C	-4bp	ref	T	G	ref	A	G	G	A	G	C	C	ref	ref	A	T	A	T	ref	G	+1bp	C	C	ref	A	G	G	C	T	C	C	C	G	G	+8bp	G	G	A	A	G	C	C	T
Hap 2	A	A	A	A	G	T	ref	ref	C	A	ref	G	A	G	G	G	C	A	ref	ref	C	C	A	A	C	G	ref	T	C	ref	A	A	G	T	C	T	T	G	A	T	ref	A	A	C	T	A	T	T	T
Hap 3	G	T	G	C	A	T	ref	-1bp	-1bp	-1bp	-9bp	G	A	A	A	A	T	C	+1bp	+3bp	C	T	T	A	+225bp	C	+1bp	C	T	ref	C	G	T	C	C	C	C	G	G	T	+8bp	G	G	A	A	G	T	T	T
Hap 4	A	A	A	A	G	T	ref	ref	C	A	ref	G	A	G	G	G	C	A	ref	ref	C	C	A	A	ref	G	ref	T	C	ref	A	A	G	T	C	T	T	G	A	T	ref	A	A	C	T	A	T	T	T
Hap 5	A	A	A	A	G	T	ref	ref	C	A	ref	G	A	G	G	G	C	A	ref	ref	C	C	A	A	ref	G	ref	T	C	ref	A	A	G	T	C	T	T	G	A	T	ref	A	A	C	T	A	T	T	C
Hap 6	A	A	A	A	G	T	ref	ref	C	A	ref	G	A	G	G	G	C	A	ref	ref	C	C	A	A	ref	G	ref	T	C	ref	A	G	G	T	C	T	T	G	A	T	ref	A	A	C	T	A	T	T	T
Hap 7	A	A	A	A	G	T	ref	ref	C	A	ref	G	A	G	G	G	C	A	ref	ref	C	C	A	A	ref	G	ref	T	C	+1bp	A	A	G	T	C	T	T	G	A	T	ref	A	A	C	T	A	T	T	C
Hap 8	A	A	A	C	A	C	-4bp	ref	T	G	ref	A	G	G	A	G	C	C	ref	ref	A	T	A	T	ref	G	+1bp	C	C	ref	A	G	G	C	T	C	C	C	G	G	+8bp	G	G	A	A	G	C	C	T
Nipponbare belongs to Hap 4
[truncated: 21 more columns]
