# Supplementary material for: A novel rice grain size gene OsSNB was identified by genome-wide association study in natural population
Source: PLoS Genet. 2019 May 31;15(5):e1008191. doi: 10.1371/journal.pgen.1008191 (PMC6581277; doi:10.1371/journal.pgen.1008191)
Supplement: S3 Table — (XLSX) [file pgen.1008191.s003.xlsx]

## Sheet: Sheet1
S3 Table. Phenotype data of the GWAS population.
Lines	Name	Subspecies	Grain length_2011	Grain length_2012	Grain width_2011	Grain width_2012
C001	SADU CHO	indica	8.2011	8.1132	3.0162	3.0529
C003	GERDEH	japonica	8.6356	9.2031	3.3751	3.5841
C004	LIJIANGXINTUANHEIGU	japonica	7.4609	7.4734	3.3048	3.387
C005	AZUCENA	japonica	6.7442	7.0102	2.5582	2.9463
C007	SHANHUANGZHAN 2	indica	7.6186	6.9778	2.4497	2.4882
C009	MOROBEREKAN	indica	7.7001	7.4116	3.3669	3.3419
C010	CYPRESS	japonica	8.766		2.5952
C011	MILYANG 23	indica	8.238	8.7333	2.9671	2.7889
C012	TAINUNG 67	japonica	6.5673	7.053	3.8696	3.8672
C013	N 22	aus	7.4207	7.2607	2.9429	3.014
C014	M 202	japonica	7.6986	8.038	3.3806	3.4769
C015	DULAR	aus	8.6093	8.2502	2.9624	3.0341
C016	LAOGUANGTOU 83	japonica
C017	ANNONGWANGENG B	japonica
C019	AIJIAONANTE	indica		7.3803		3.3816
C020	GUANGLUAI4	indica
C021	XIANGAIZAO 10	indica
C022	JINNANTEB	indica
C023	FUNINGZIPI	japonica
C025	QINGSIAI 16B	indica	7.4549	8.5691	3.0831	2.8256
C026	WEIGUO	japonica	7.1506	7.0301	3.7622	3.7048
C027	DIANRUI 409B	indica	9.3595	8.7915	2.674	2.8169
C028	LIAOGENG 287	japonica	7.0759	7.0397	3.6514	3.6683
C030	88B	indica	9.5964	8.7305	2.7711	2.7996
C032	LONGHUAMAOHU	japonica
C033	LUCAIHAO	indica	9.3948		3.381
C034	ZHONGLOU 1	japonica
C035	YELICANGHUA	japonica
C036	SHUFENG 101	indica	9.3397	7.8241	3.0851	3.0909
C037	CHENGDUAI 3	indica	7.4705	7.4001	3.3528	3.3649
C038	SANKECUN	indica	9.076	8.8863	2.8717	2.97
C039	GONGJU 73	indica	7.606	7.7187	3.3277	3.3774
C040	JIABALA	indica	7.1948	7.3953	3.2768	3.3228
C041	TAISHANNUO	indica	7.6467	7.6104	3.4421	3.4374
C042	GUICHAO 2	indica	7.2495	7.2389	3.5269	3.5021
C044	TEQINGXUANHUI	indica	9.8606	9.2512	3.1768	3.1837
C045	HUANGSIGUIZHAN	indica	7.6349	7.3179	2.6114	2.6659
C046	XIANGWANXIAN 3	indica	9.5732	8.7229	2.5719	2.6491
C048	ZAOSHUNONGHU 6	japonica	7.2992	7.6153	3.8106	3.8615
C049	JINYOU 1	indica	9.5695	9.0818	2.8385	2.7666
C050	CHENGNONGSHUIJING	indica	9.9018	9.6462	2.9073	2.7944
C051	PEI C122	japonica	7.1953	7.0006	3.6349	3.6335
C052	GUIHUAHUANG	japonica	7.5858	7.646	3.9013	3.9165
C053	MOMI	indica
C054	XIUSHUI 115	japonica	7.1987	7.4158	3.7084	3.6703
C055	SANBAILI	indica
C056	JINDAO 1	japonica	7.6855	7.4242	3.9737	3.8163
C057	DANDONGLUDAO	japonica	7.2382	7.3606	3.9094	3.7322
C058	LIUSHA 1	indica	7.3626	7.4767	3.2494	3.2527
C059	BAWANGBIAN 1	indica	4.7237		2.7275
C060	DONGTINGWANXIAN	indica	8.0485	7.8358	2.7917	2.7658
C061	YANGDAO 2	indica	9.0454	8.7011	2.8903	2.9533
C062	WH62	indica	7.9865	7.6074	3.2288	3.1659
C063	GENG 87-304	japonica	6.89	7.0435	3.7342	3.602
C064	SUGENG 2	japonica	6.9917	7.1469	3.8398	3.6398
C065	HONGWAN 1	indica	7.6258		3.2334
C067	MUXIQIU	japonica	7.1269	7.0427	3.8919	3.8839
C068	TAIZHONGXIANXUAN 2	indica	8.9301	8.5868	2.613	2.7021
C069	DANGYU 5	indica	8.9578	8.768	2.9956	3.0405
C070	YOUMANGZAOGENG	japonica	6.8772	6.9388	3.894	3.8075
C071	LAOHUZHONG	japonica	7.4014	7.4646	3.9162	4.0734
C072	NANTEHAO	indica	7.7401	7.5194	3.3555	3.3966
C073	ESINIU	indica	7.7889	7.5944	2.856	2.9413
C074	CUNSANLI	japonica	9.2678	9.457	3.3548	3.5856
C075	HUANGKEZAONIAN	japonica	7.1214	7.4186	3.8469	4.0064
C077	BENBANGGU	indica	7.4216	7.2921	3.1383	3.1254
C078	QITOUBAIGU	indica	8.0893	7.9491	3.6035	3.6095
C079	MUGUANUO	japonica	6.9867	6.9914	3.7418	3.7739
C080	HANMADAO	indica	7.6447	7.4949	3.4216	3.4608
C081	HEIDU 4	indica	7.5298	7.3609	3.1982	3.2056
C082	GAOYANGDIANDAO	japonica	8.1331	8.0937	3.7194	3.8849
C083	CHIKENUO	japonica	8.3394	8.2294	3.3444	3.4281
C084	HAOBUKA	japonica		10.0938		4.4514
C085	SHANJIUGU	japonica	7.756	8.0712	4.2344	4.2129
C087	LIXINGENG	japonica	7.9438	8.1638	4.0828	4.1032
C089	TIEGANWU	japonica	7.2788		3.6342
C090	SANLICUN	indica	9.3007	9.5344	3.3402	3.4821
C091	MEIHUANUO	indica	7.9726	7.7623	3.0008	3.0992
C093	XIANGNUO	japonica	7.3077	7.6053	3.3302	3.7475
C095	XIAOHONGGU	indica	7.3656	7.5532	3.386	3.3579
C096	JINXIBAI	indica	8.2947	7.8646	3.11	3.0002
C098	HONGAINUO	indica
C101	BABAILI	japonica	6.7031	7.149	3.2738	3.416
C104	MAMAGU	indica	7.762	7.6355	3.3428	3.4623
C106	HONGKEZHENUO	japonica	6.8592	7.0376	3.7083	3.618
C109	WH109	indica	7.7175	7.7258	3.2952	3.2059
C110	XIANGGU	indica	7.8317	7.9664	3.3051	3.3328
C111	XIMAXIAN	japonica
C112	JINNANTE 43B	indica
C113	XIANGZAOXIAN 7	indica
C114	80B	indica	9.3132	9.38	2.7921	2.8498
C115	WH115	indica
C116	LIMING B	japonica	6.9471	6.8986	3.5541	3.6806
C117	JIANGNONGZAO 1	indica	9.3957	8.9826	3.169	3.1358
C118	GU 154	indica	8.3153	8.1876	2.6709	2.726
C119	NINGHUI 21	japonica	7.3476	7.3471	3.6095	3.6258
C120	SHUIYUAN300LI	japonica	4.7187	6.739	2.9662	3.7002
C121	XIANGAI B	indica	8.86	8.7587	3.3058	3.2993
C122	AITUOGU 151	indica	6.8807	7.0419	3.3865	3.4915
C123	TAIDONGLUDAO	japonica	8.088	8.2788	3.811	3.8965
C124	MENJIADING 2	indica	7.9563	7.8191	3.2047	3.3578
C125	JIEFANGXIAN	indica	8.4194	8.0185	3.4152	3.4156
C127	BAIKEHUALUO	indica	8.1736	7.9324	3.2008	3.1841
C129	AIHECHI	indica	8.0964	7.8898	3.696	3.8102
C132	JINZHINUO	indica	8.1775	8.3215	3.7086	3.806
C134	WUZIDUI	japonica	6.2232	6.8936	3.5667	3.7236
C135	XIBAINIAN	indica	7.5969	7.4691	3.3545	3.4512
C136	ZEGU	indica	8.37	8.1489	3.0972	3.2915
C137	CUNGUNUO	japonica	8.114	7.8697	3.1762	3.1832
C138	LENGSHUIGU 2	japonica	7.964	8.5865	3.3322	3.6515
C139	WH139	indica	7.8549	7.6875	3.2181	3.1863
C140	WUZUIHONGGU	indica	8.3053	7.3276	3.0965	3.1821
C141	NANGAOGU	indica
C142	MOWANGGUNEI	indica	7.4777	7.3489	3.4457	3.4747
C143	QITOUGU	indica	8.3543	8.3873	3.3274	3.3328
C144	HUANGPINUO	japonica	6.7947	7.3135	4.1922	4.0991
C146	NIPPONBARE	japonica	7.3072	7.2764	3.2915	3.4255
C147	MINGHUI 63	indica		9.4211		3.0196
C148	93-11	indica	9.3577	9.1174	3.0126	2.9518
C149	ZHONGHUA 11	japonica	7.2906	7.0835	3.4746	3.5407
C150	BALILLA	japonica	7.0204	7.1777	3.8765	3.9344
C152	02428	japonica	6.3817	6.9004	3.75	3.9321
C154	HEIGENG 2	japonica
C155	ERJIUNAN 1	indica
C156	CHAOYANG 1B	indica
C157	L 301B	indica
C158	GUANGLUAI 15	indica
C159	ZHUZHEN B	indica	8.3225	8.239	3.4057	3.4304
C160	BAOXIE 7B	indica	9.1017	8.6889	2.695	2.7452
C161	GZHENSHAN 97B	indica	8.2086	8.4453	3.4271	3.5932
C162	NANXIONGZAOYOU	indica
C163	ZAOSHUXIANGHEI	indica	9.6271	9.1825	2.856	2.9962
C164	IR 661-1	indica	8.0837	8.2864	3.5384	3.5486
C165	NANJING 11	indica	7.6099	7.4817	3.2702	3.3327
C166	GUI 630	indica	9.883	9.4504	2.9764	3.0145
C167	76-1	indica	7.1107	7.1718	3.4544	3.5205
C168	XUGUNUO	indica	7.2101	7.3002	3.4964	3.5581
C169	TAICHUNG NATIVE 1	indica	7.69	7.3312	2.8958	2.9022
C170	XIANGWANXIAN 1	indica	7.1625	7.3839	3.1944	3.3199
C171	XINGGUO	japonica	7.5207	7.3236	3.6374	3.6292
C172	ZHONGHUA 8	japonica	7.1926	7.1175	3.5081	3.6442
C173	AIMAKANG	indica	7.874	7.7822	3.2433	3.2807
C174	JWR 221	indica	9.6405	8.9561	2.9829	2.9469
C175	ZHENXIAN 232	indica	8.6965		2.7026
C176	CHENWAN 3	indica
C177	MAGUZI	japonica	7.6302	7.482	3.2567	3.1726
C178	AIMI	indica	7.3872	7.6433	3.0413	3.0998
C179	HAOBAYONG 1	japonica	7.1864	7.5271	3.8841	3.8346
C180	WANLIXIAN	indica	7.906	7.7252	3.1861	3.1089
C181	FEIDONGTANGDAO	japonica	7.8159	7.4068	3.8216	3.8389
C182	HANGXIANLIANGCHUN	indica	7.8902	7.6224	3.3725	3.319
C183	LEIHUOZHAN	indica	8.8574	8.7196	3.0694	3.1008
C184	BAIKEZAOHE	indica	7.83	7.8905	3.1564	3.2545
C185	HAOMAKE(K)	japonica	8.3132	7.9647	3.3556	3.336
C186	SANBANGQISHILUO	japonica	7.1953	7.2207	3.2918	3.3831
C187	NIANKENUO	japonica	6.3027	6.865	3.9037	3.9198
C188	YANGKENUO	japonica	6.8601	7.0867	3.7572	3.6809
C189	PUTAOHUANG	japonica	7.6144	7.67	3.7777	3.7721
C190	XIANGDAO	indica	7.7142	7.5579	3.1444	3.2554
C191	YOUNIAN	indica	7.7638	7.819	3.1773	3.1381
C193	ZHONGNONG 4	indica	6.7274	6.9193	3.1709	3.1478
C194	MINBEIWANXIAN	indica	8.1252	7.9046	3.285	3.3015
C195	HONGMISANDAN	japonica	7.4669		3.7943
C196	YUYANNUO	japonica	7.7291		4.1422
C197	MAWEINIAN	indica	7.6988	7.3024	3.3889	3.326
C199	BEIZINUO	indica	7.7901	7.9002	3.1668	3.1322
C200	BIWUSHENG	indica	7.4684	8.1297	3.4099	3.3173
C201	YIZHIXIANG	indica	7.1936	7.3652	3.2033	3.2727
C202	XIAOBAIMI	indica	7.3388	7.1361	3.086	3.1958
C203	ZAOXIAN 240	indica		9.441		3.568
D001	HAOHAI	japonica	7.8165	7.5733	3.9523	3.8393
D003	ZAOHANDAO	japonica	7.4992	7.7849	3.6223	3.7002
D005	C 22	indica	8.7924	8.2506	3.0467	3.0738
D006	HAOGANG	japonica	7.4439	7.7502	3.9653	3.9449
D007	TEQING	indica	7.196	7.4491	3.3334	3.3426
D008	SILEWAH	japonica	9.2847	9.4323	3.2503	3.2609
D009	DINALAGA	indica	9.2591	8.8875	3.0828	3.1374
D010	IAC 5100	indica	10.2394	10.2113	2.8732	2.9372
D011	MILT 1444	japonica	8.5798		3.4028
D012	T 1095	japonica	7.3776	7.3136	3.5995	3.6326
D014	ZHAXIMA	japonica	7.4274	7.6374	3.9381	3.9093
D015	BAYUENUO	japonica	7.8938	7.5746	3.4241	3.2915
D016	IRAT 13	japonica	7.8934	7.8975	3.4169	3.5785
D017	KN 361-1-8-6	japonica	8.4063	8.3532	3.4911	3.5352
D018	IR 75942-9	indica	8.2008	7.9476	2.6426	2.6897
D019	IAC 1246	japonica	9.3819	9.4692	3.5724	3.4862
D020	TORIDE 1	japonica	6.5276	6.7329	3.87	3.8287
D023	KU 70-1	japonica	9.7151	9.5166	3.1222	3.2038
D024	MIFOR 6-2	japonica	9.9171	9.3489	3.4287	3.5588
D025	LAMBAYEQUE 1	aus	9.6061	9.1915	3.0293	2.868
D026	UVS	japonica	10.8975	10.5048	2.8735	3.0195
D027	WANHANDAO	japonica	7.5163	7.8748	4.1378	4.1184
D028	BICO PRETO	japonica	9.7129	9.948	3.6423	3.8163
D031	NAVOLATO A 71	japonica	8.9185	8.754	3.0186	2.7042
D032	DNJ 171	japonica	7.6005	7.4275	3.9224	3.9732
D034	JAPPENI TUNGKUNGO	indica	9.4378	9.1963	3.118	3.2558
D035	AUS 454	aus	6.8558	9.3915	2.4689	2.8769
D036	IGUAPE CATETO	japonica	8.85	9.1114	3.7395	3.8705
D037	ZHONGHAN 3	japonica	9.2857	9.026	3.0864	3.0664
D038	MOWANGGU	japonica	8.8957	9.3655	4.0093	4.1123
D039	KHAU MEO	indica	7.6756	10.5558	3.1098	2.7362
D040	HANDAO 3	japonica	9.3679	8.941	3.1361	3.0574
D042	MONOLAYA	indica	7.602	7.2517	2.8308	2.8416
D044	BPI 9-33	indica	7.7433	7.4645	2.6194	2.6849
D049	PR 325	indica	7.692	7.2945	2.6367	2.6948
D051	GANLANGU	japonica	6.0358	6.0553	3.8784	3.8216
D053	COLOMBIA 1	indica	9.1529	9.0047	2.8933	2.9336
D054	NORIN 24	indica	8.2177		2.4805
D055	JINHUANGZHAN	indica	7.8775	7.8532	2.8348	2.7685
D056	EMATA YIN	japonica	8.5531	8.3207	3.075	3.0601
D057	DT001	indica	9.3815	8.9675	3.0508	3.0522
D058	DOURADO AGULHA	indica	8.32	7.9468	2.4793	2.5655
D059	IAC 1	japonica	9.0655	8.8255	3.1812	3.095
D060	IR 442-2-58	japonica	9.2906	9.0042	2.9994	3.0378
D061	II-32 B	indica	5.4076	7.5522	2.5021	3.1234
D062	BENGUE	japonica	9.3364	9.505	3.1518	3.1991
D064	QINGSIZHAN 1	indica	8.0132	7.7112	2.5698	2.5756
D066	DJAUB	japonica	7.473	7.4538	3.7227	3.7387
D067	DALAI AMAN	indica	8.5648	8.2236	2.5552	2.5896
D068	CICA 4	japonica	7.9418	8.2438	4.1191	4.0992
D069	ZHENFU	indica	10.3401	9.9121	3.0473	2.906
D070	MIGA	japonica	9.6686	9.2976	2.5517	2.761
D071	IR 10781-75-3-2-2	japonica	9.2865	9.1898	2.8094	2.928
D072	BALA	indica	9.9802	10.1441	3.075	3.1444
D073	MRC 172-9	indica	8.7737	8.3945	2.6083	2.6407
D074	LIUHUANGZHAN	indica	7.811	7.9762	2.7673	2.8741
D077	DS001	indica	8.4106	8.3152	3.2055	3.2468
D078	SML 81B	indica	9.2001		2.7175
D079	ITA 141	japonica	7.6353	7.4541	3.506	3.467
D081	IR 30358-084-1-1	indica	9.0226	8.7705	3.1701	3.2362
D082	DAYEZAO	indica	8.3621	8.1297	3.3255	3.2837
D083	JUMALI	japonica	9.3671	9.6229	3.1759	3.2214
D084	BICO BRANCO	indica	8.3392	8.1968	3.3262	3.4394
D085	LIANGGUOZAO	indica	9.2776	8.8522	2.9347	2.9023
D086	DUOCHE	indica	7.9059	7.9739	3.1634	3.2524
D087	IPEACO 162	japonica	7.7748	7.6575	3.2197	3.2459
D090	YUNLU 8	japonica	10.164	9.5309	3.9139	4.3192
D091	PR 403	indica	8.4882	8.4637	2.7815	2.8868
D092	KEQING 3	indica	7.0668	7.0149	3.4161	3.4588
D093	RIKUTO NORIN 21	indica	8.2856	8.1983	3.6565	3.7419
D094	HEGANXIANNIAN	indica	8.1571	7.6667	3.4114	3.3794
D096	BLUE BELLE	japonica	8.0637	7.9915	3.7932	3.9274
D097	IR 65907-116-1-B	indica	8.061	7.7295	2.7925	2.8445
D098	TRES MESES	indica	8.6207	8.1771	3.0698	3.1789
D099	TAITUNG 16	indica	8.8331	8.4877	2.6291	2.7184
D100	NEP HUONG	indica	7.7767	8.0147	2.8047	2.9531
D101	WUJIANNEITIANGU	indica	9.9427	9.5157	2.8536	2.9554
D102	TODOROKIWASE	japonica	6.7562	6.8714	3.5346	3.6045
D103	CARTUNA	indica	8.4043	7.4774	2.7283	2.5499
D104	IR 1487-372-4	indica	7.6611	7.498	2.8077	2.8419
D105	BINIRHEN	japonica	8.3881	8.2296	3.7318	3.7052
D106	IR 66417-18-1-1-1	indica	8.5168	7.3038	2.8303	2.8846
D107	HANDAO 8	japonica	7.7579	7.8959	3.7135	3.9183
D112	LAC 23	japonica	7.7672	7.7354	3.7747	3.772
D113	PRATAO	japonica	8.0241	8.3771	3.5219	3.4195
D114	LUHAN 1	indica	8.7432	8.21	2.8502	2.8144
D115	ZHONGHAN 209	indica	9.3485	9.1538	2.7182	2.7963
D118	ZHONG 413	indica	7.2768	7.3881	3.3864	3.4284
D119	C 418	japonica		8.1251		3.2795
D120	HUHAN 1B	indica		9.6312		2.9058
D121	HUHAN 7B	indica		8.3356		2.7968
D123	HANHUI 3	indica		9.121		3.0569
D127	XIANGQING	japonica		6.8334		3.4334
D128	HUHAN 3	japonica	8.2005	7.9807	3.5255	3.5122
D129	HUHAN 15	indica	7.7747	7.3559	2.6404	2.6003
D133	XIUSHUI 123	japonica		7.1384		3.57
D134	HANHUI 15	indica		9.474		2.802
D158	ZHENSHAN 97B	indica	7.8922	7.7385	3.288	3.4315
D022	HUHAN 2B	japonica	7.0424	6.7536	3.5845	3.5725
D109	IRAT 109	japonica	8.0987	8.886	3.7111	3.7494
