# Supplementary material for: A novel rice grain size gene OsSNB was identified by genome-wide association study in natural population
Source: PLoS Genet. 2019 May 31;15(5):e1008191. doi: 10.1371/journal.pgen.1008191 (PMC6581277; doi:10.1371/journal.pgen.1008191)
Supplement: S4 Table — (XLSX) [file pgen.1008191.s004.xlsx]

## Sheet: Sheet1
S4 Table. Primers used in this study.
Primer name	Primers(5'to3')
SNB_F	ATGGTGCTGGATCTCAATGTGG	cloning for OsSNB
SNB_R	TCAGGCGGTCGGGGGGAAGTAG	cloning for OsSNB
KO1_gRT+	CTCTTCCCTTCGCCGTCTGgttttagagctagaaat	Crispr/cas9 vector
KO1_OsU6aT-	CAGACGGCGAAGGGAAGAGCggcagccaagccagca	Crispr/cas9 vector
KO2_gRT+	TCACCTTCTACAGGAGGACgttttagagctagaaat	Crispr/cas9 vector
KO2_OsU6aT-	GTCCTCCTGTAGAAGGTGACggcagccaagccagca	Crispr/cas9 vector
U-F	ctccgttttacctgtggaatcg	Crispr/cas9 vector
gR-R	cggaggaaaattccatccac	Crispr/cas9 vector
U-GAL	accggtaaggcgcgccgtagtgctcgactagtatggaatcggcagcaaagg	Crispr/cas9 vector
Pgs-GAR	tagctcgagaggcgcgccaatgataccgacgcgtatccatccactccaagctcttg	Crispr/cas9 vector
casSNBF	gggagagcggttggttagta	identify for the Crispr/cas9 mutants
casSNBR	agaaataggagctcacccagg	identify for the Crispr/cas9 mutants
snb-1F	GCATATATAAATCAGTTCCTACGTGC	PCR products for sequencing
snb-1R	GCCATTAAGTTGTAAAATAGAATGAAGC	PCR products for sequencing
snb-2F	CGTTGTATTTTGCTCCATCGTTTG	PCR products for sequencing
snb-2R	CTATGCTTTGTTTGACTTGACTCTG	PCR products for sequencing
snb-3F	CACTGTGATGCAATCCTATATACGA	PCR products for sequencing
snb-3R	TACTAACCAACCGCTCTCCC	PCR products for sequencing
snb-4F	CTCCTCCTCCACCTCCACTG	PCR products for sequencing
snb-4R	AACAAATCGGAATCAAGCTAAGTAGA	PCR products for sequencing
snb-5F	TCTGCTTGACTCTGCTTGATTG	PCR products for sequencing
snb-5R	ACATTTCCCCTCAATTAATTCCGA	PCR products for sequencing
snb-6F	AACGAAAACTGTGTCAAGTTTGC	PCR products for sequencing
snb-6R	CGTTATCAGAATCAAGGTAAAAGAGC	PCR products for sequencing
snb-7F	ATTCCCAAATCAAGAAAAGCCAATC	PCR products for sequencing
snb-7R	AGAGGGATATCATATGGAGAAGGTC	PCR products for sequencing
snb-8F	ATTACTCCCTACTGCAGCATCATC	PCR products for sequencing
snb-8R	GAACTAAACACACCCTAACCTCAAT	PCR products for sequencing
qSNB_F	ATGGAAGGGAAGCTGTTAC	Real-time qPCR
qSNB_R	AATGTGGATGCTGGGACATC	Real-time qPCR
qGS5-F	AGTGGACTGCTTCCAGGGAAG	Real-time qPCR
qGS5-R	CACGCAGTACCGAGAACTGA	Real-time qPCR
qGW5-F	atggattagtccagccgattt	Real-time qPCR
qGW5-R	gtttgggtagagggatgtgtag	Real-time qPCR
qTGW6-F	ctgccaggctatcctgataatg	Real-time qPCR
qTGW6-R	caagtgactatccggaccaaag	Real-time qPCR
qGS2-F	gaaagcctgtggaaacgca	Real-time qPCR
qGS2-R	caacgccgagccaaatgag	Real-time qPCR
qGL3.1-F	acaactcccaggataggaaga	Real-time qPCR
qGL3.1-R	cctcctcgtagacctccataaa	Real-time qPCR
qGL7-F	GGGACACCGGAGGCCTTA	Real-time qPCR
qGL7-R	TGCCCATTCCTCCTTGCAT	Real-time qPCR
qOsSPL13-F	AACCCGCCGTTCCAGATCAG	Real-time qPCR
qOsSPL13-R	AAGAAGGGACGTAGGTGGTG	Real-time qPCR
qOsWAK11_F	CCTGGCGTGAGCAATTGATTG	Real-time qPCR
qOsWAK11_R	CTTGCATACTCATCATCTACCAG	Real-time qPCR
actin1F	ACCACAGGTATTGTGTTGGACTC	Real-time qPCR
actin1R	AGAGCATATCCTTCATAGATGGG	Real-time qPCR
